# Supplementary material for: Nonessential tRNA and rRNA modifications impact the bacterial response to sub-MIC antibiotic stress
Source: Microlife. 2022 Sep 14;3:uqac019. doi: 10.1093/femsml/uqac019 (PMC10117853; doi:10.1093/femsml/uqac019)
Supplement: uqac019_Supplemental_Files [file uqac019_supplemental_files.zip]

Archive with 9 entries (9 files):
- Figure_S1_stringent_response_supplementary_data.tif
- Figure_S2_survival_spots_supplementary_data.tif
- Figure_S3_17S_supplementary_data.tif
- Figure_S4_mutations_supplementary_data.tif
- Figure_S5_MG1655_supplementary_data.tif
- Figure_S6_keio_supplementary_data.tif
- TableS2_supplementary_data.docx
- TableS3_18august2022_supplementary_data.docx
- TableS4_18august2022_supplementary_data.docx
